# Supplementary material for: Different Stages, Different Signals: The Modulating Effect of Cognitive Conflict on Subsequent Processing
Source: PLoS One. 2016 Sep 16;11(9):e0163263. doi: 10.1371/journal.pone.0163263 (PMC5026368; doi:10.1371/journal.pone.0163263)
Supplement: S1 Dataset — (XLS) [file pone.0163263.s001.xls]

## Sheet: 200ms SOA
Congruent-Positive	Congruent-Negative	Incongruent-Positive	Incongruent-Negative
757.105	792.316	792.564	752.487
614.775	769.892	697.775	749.639
717.825	764.189	766.325	831.316
783.684	815.795	788.658	814.575
687.487	739.676	734.385	734.833
734.256	851.41	807.231	866.079
769.686	817.447	794.194	800.297
732.744	778.85	681.872	764.487
650.289	795.868	694.154	729.514
790.2	833.4	883.306	775.25
690	685.359	690.65	659.375
786.55	861.825	749.59	848.25
743.231	678.921	758.474	708.316
580.425	680.342	586.026	623.45
640.135	665.263	657.158	627.622
664.5	719.875	657.275	700.263
951.222	925.457	922.865	861.378
746.289	855.85	793.538	801.132
540.744	520.487	562.821	525.359
820.944	759.912	750.297	796.811

## Sheet: 800ms SOA
Congruent-Positive	Congruent-Negative	Incongruent-Positive	Incongruent-Negative
649.525	751.128	628.41	748.231
683.526	720.051	647	670.684
716.2	801.474	686.15	792.684
726.868	694.692	669.359	766.425
827.462	836.895	787.158	841.5
677.513	626.051	614.647	620
786.564	745.897	756.079	832.385
620.553	570.725	591.025	586.053
997.833	983.143	921.472	1081.34
797.684	889.897	737.757	860.359
745.158	736.917	716.41	775.921
691.645	698.429	703.581	741.4
583.462	670.139	561.947	674.846
731.543	707.564	715.629	762.405
725.462	758.026	693.333	715.083
583.744	666.211	609.868	659.73
775.256	829.605	757.641	791.135
1021.71	870.425	895.55	871.158
1036.97	940.5	898.378	873.256
653.946	699.105	702.718	717.205
