# Supplementary material for: Different Stages, Different Signals: The Modulating Effect of Cognitive Conflict on Subsequent Processing
Source: PLoS One. 2016 Sep 16;11(9):e0163263. doi: 10.1371/journal.pone.0163263 (PMC5026368; doi:10.1371/journal.pone.0163263)
Supplement: S2 Dataset — (XLS) [file pone.0163263.s002.xls]

## Sheet: N2(200ms SOA)
FCz Incongruent	FCz Congruent	Cz Incongruent	Cz Congruent	FC3 Incongruent	FC3 Congruent	FC4 Incongruent	FC4 Congruent	C3 Incongruent	C3 Congruent	C4 Incongruent	C4 Congruent	FC5 Incongruent	FC5 Congruent	FC6 Incongruent	FC6 Congruent	C5 Incongruent	C5 Congruent	C6 Incongruent	C6 Congruent
-3.83987	-3.80264	-3.81345	-3.8465	-1.67915	-1.29507	-0.796318	-1.28679	-2.38395	-1.72904	-2.41112	-1.82532	-0.128446	0.888393	-0.271993	0.439071	-1.47128	-0.745071	-0.255135	-0.282357
-3.80074	-3.86055	-3.65891	-3.64042	-2.11724	-1.82901	-2.06612	-1.75625	-1.56885	-1.54795	-2.735	-2.77481	0.050192	-0.245032	-0.862083	-0.687436	-0.998301	-0.185801	-0.745705	-0.656282
-3.93074	-4.93589	-1.55791	-2.26801	-0.921081	-1.78479	-2.52919	-2.44267	0.34152	-0.67839	-0.635845	-0.433836	-1.09814	-2.16038	-2.61078	-1.98017	-0.655946	-1.14024	-1.27014	-0.187157
-0.080546	0.28398	2.13995	1.43469	1.16395	2.8148	0.765545	1.12786	2.26932	1.37153	1.39255	1.34699	2.01403	2.96214	0.700556	1.28954	0.82338	1.5401	1.33514	0.262806
0.212	0.033846	3.12607	2.68407	0.274267	0.576955	1.79853	0.791122	2.18133	2.34676	2.02157	1.75039	0.8065	1.12769	1.48063	1.8934	0.418767	1.00583	1.14543	1.66054
-2.00147	-0.584669	-2.20434	-0.141082	3.88706	3.88916	2.34971	2.08493	2.72029	3.07099	1.38434	1.15511	3.09037	3.99636	1.9507	2.47015	1.83132	2.47934	0.302978	1.03607
1.51997	0.608454	0.952273	0.033915	2.13461	2.16283	1.93812	0.940395	2.08903	1.62114	1.71945	0.688717	1.75782	1.40176	1.82743	2.70612	1.87097	1.14426	1.2967	0.69211
-1.31689	-0.05	-1.00506	1.00434	0.967825	0.861551	0.631314	0.936044	-0.183654	0.114399	0.546314	1.70573	0.767949	0.403449	0.553879	0.343766	-0.385449	-0.595981	-0.318782	-0.300443
-1.47658	-1.38131	0.031323	0.329262	0.874007	0.544098	-0.501397	-0.347582	0.642537	1.07402	0.208971	0.512664	0.959926	1.34123	-0.212684	0.115779	-0.079779	0.670123	-0.043235	0.079426
-1.44343	-1.75543	-0.505931	-0.015776	-0.5825	0.088923	0.734069	0.084914	-0.430098	-1.51884	-0.408088	-2.4784	1.44897	0.680965	0.533383	0.690307	0.383333	-0.980789	-0.169412	-0.740733
-1.42735	-1.54589	1.07347	1.02036	-0.421888	1.55714	2.95451	3.10965	-2.02632	-0.873287	2.9386	3.3442	-1.76392	-2.60893	-0.609817	4.35383	-0.240081	0.122083	1.31431	2.00984
-2.26434	-2.63987	1.45444	2.74165	-1.7387	-1.24651	0.6236	0.190066	0.282467	0.779967	1.7475	0.706941	-0.770888	-1.01036	1.14093	0.966645	0.091086	-0.37375	0.957467	1.44622
-0.960917	-1.40982	0.153542	0.108348	1.11883	-0.052902	0.249458	-0.306339	1.20554	1.34192	0.5505	0.437813	0.824084	1.1617	-0.138625	-0.003393	0.664333	1.35728	-0.516653	-0.008304
1.70545	0.996473	1.26341	0.826072	2.46731	2.80121	3.07542	3.26777	0.648106	1.06902	3.90462	2.74634	1.78417	2.40112	3.70996	3.78214	-1.83943	-0.687723	2.97477	3.13259
-0.004591	0.082321	1.24977	1.29951	0.619136	1.21138	0.185472	0.966384	0.923046	1.08879	2.51395	2.74705	0.459909	1.48219	-4.52172	-2.62071	0.1205	0.940402	0.918936	0.428884
0.737695	1.7864	1.86815	2.73193	1.52243	2.13757	2.28422	3.17277	-0.153149	0.017667	1.79266	2.9453	1.36227	1.93093	2.32201	3.35307	-0.578214	-0.625833	1.10312	2.13457
-0.783934	-0.915318	-0.245574	-0.661545	-0.707582	-0.076636	1.28193	0.916046	-0.827787	0.369454	0.950615	0.397455	-0.925861	0.554091	1.2493	0.27	0.305943	1.06568	0.941475	0.008955
-1.84183	-0.010127	0.345042	1.87801	-1.63733	-1.17142	-0.608625	-0.481144	-0.251958	0.638983	-0.642417	0.165375	-1.18904	-0.964125	0.139083	-0.71125	0.587667	1.48612	-1.45401	-0.966518
-2.10948	-1.14211	1.0769	2.11216	1.17582	0.81069	-1.42918	-0.932371	2.73905	2.69694	1.03625	1.64099	0.422284	1.62198	-1.72289	-2.53737	1.83603	3.10306	-0.962629	-0.287284
-0.181491	0.149636	1.19154	0.541473	1.04814	2.27768	0.092807	0.445045	2.03223	3.6845	1.02719	-1.01585	-1.02643	1.66889	0.191491	-0.65558	0.29683	1.91882	-0.265614	-0.642187

## Sheet: N2(800ms SOA)
FCz Incongruent	FCz Congruent	Cz Incongruent	Cz Congruent	FC3 Incongruent	FC3 Congruent	FC4 Incongruent	FC4 Congruent	C3 Incongruent	C3 Congruent	C4 Incongruent	C4 Congruent	FC5 Incongruent	FC5 Congruent	FC6 Incongruent	FC6 Congruent	C5 Incongruent	C5 Congruent	C6 Incongruent	C6 Congruent
-2.5689	-1.89264	-3.16305	-2.17986	-1.1437	-0.851786	0.466952	0.759143	-1.3849	-1.11325	0.363528	0.830964	-1.18931	-0.534143	0.94613	2.17868	-2.33318	-1.52	0.762568	1.97482
-0.171453	0.062396	2.84787	2.65927	-0.142568	1.08045	1.96233	1.72455	2.88784	3.22208	2.8199	2.86774	-0.574696	1.21132	1.31787	0.588437	1.39372	1.32542	1.2226	1.13844
-3.87486	-3.0675	-2.42074	-1.72674	-1.33208	-2.1621	-2.36574	-1.46322	0.033028	-0.705507	-1.1087	-0.023587	-0.342993	-1.87435	-2.01173	-0.524058	0.010986	-1.20471	-1.43275	-0.727935
-0.922333	-1.14362	-0.339767	0.777566	0.129675	-0.4376	0.14789	-0.740428	-0.301006	0.261053	-0.500417	0.038257	0.487403	0.083067	-0.124188	-0.761447	0.045844	0.172533	-0.6809	-0.080709
-2.03417	-0.60935	-1.7283	-2.12877	-0.290962	-0.43974	0.49266	-0.161266	-1.47349	-1.34825	-0.365577	-0.525974	1.66208	1.64912	0.351154	0.030195	-0.447821	-0.648344	-0.645385	-0.626494
-4.09398	-4.553	-4.26494	-4.09025	-2.07522	-2.51972	-2.02763	-1.91916	-1.54689	-1.74212	-2.60301	-1.99041	-0.911346	-1.35466	-0.976025	-0.522344	-0.199615	-1.11288	-1.16567	0.177312
-0.232534	0.925665	0.554088	1.46858	0.612095	1.79114	2.06723	1.62785	1.09443	1.00171	1.39182	1.68791	0.860135	1.95465	1.52064	1.64367	0.761149	1.09677	0.902737	0.599589
0.8182	-0.543933	1.1056	-0.2352	1.4714	0.147667	1.0376	0.359433	1.15497	0.5782	1.28867	2.11503	0.429367	-0.4029	0.1822	0.526267	-0.379667	0.244433	0.479833	1.01283
-2.2348	-1.74868	-1.22849	0.014893	-1.62096	-1.36664	-1.36904	-1.47896	-0.90774	0.075036	-0.346438	0.191679	-1.69784	-1.71529	-1.18379	-2.13368	-1.24264	-1.63379	-0.919315	-0.762286
0.637457	1.67683	0.240819	1.00822	1.91608	2.64938	2.9556	4.09409	1.84996	2.40981	2.68879	3.85351	2.75763	1.96173	3.06371	3.88572	1.1119	2.08159	2.5306	3.8287
-6.13926	-6.50171	-4.81389	-2.48	-3.07615	-2.1713	-3.62623	-3.36187	-3.2524	-1.16711	-1.47197	-0.75074	-3.3756	-3.00604	-3.0497	-3.49168	-0.810104	-1.47554	-0.426747	-0.933697
-0.99339	-0.198519	-0.294195	0.641713	-1.35432	-0.551852	-0.931949	-0.123194	0.298305	-0.199306	-0.71161	-0.383611	-1.6325	-0.990278	-1.00195	0.206482	-1.09106	-1.27847	-1.59322	-0.498194
0.974167	0.987051	0.391667	1.1792	0.185256	-0.025962	-0.287917	0.660417	-0.130417	-0.014135	-0.020288	0.692244	0.072051	-1.14494	0.173942	-0.147788	0.500128	-0.786827	-0.38141	0.011218
-0.214648	-0.033654	-0.111699	0.54641	0.943494	0.943237	0.642596	1.04968	0.727276	1.01103	0.859391	1.21061	-0.044359	1.2568	0.882276	0.883462	0.308141	0.256058	0.702276	0.723462
-4.06025	-0.723572	1.12269	0.603045	-0.665094	1.29907	1.32909	0.544968	1.38547	0.557853	0.615312	0.666827	-0.047031	1.57529	0.949625	0.182211	-2.24775	-0.086859	0.190844	-0.337051
0.242743	-0.326558	1.68361	1.13815	0.9725	0.451883	1.07267	0.876202	1.4118	0.530389	1.42121	1.60269	-0.697917	-0.562435	0.299444	0.492695	-0.112847	-0.547792	0.576146	0.792792
-1.57213	-0.748558	0.924434	1.67798	-0.020767	-0.385737	-0.362767	0.837115	1.20887	1.24276	0.7308	1.78067	0.462767	-0.209904	0.368667	1.3067	1.42023	0.897436	-0.435667	1.19865
1.16628	-0.27441	3.11665	2.77976	2.20934	2.60052	2.28444	1.94278	2.69405	2.97708	0.148487	-0.259444	0.94079	1.50448	1.92941	-2.19054	1.8726	1.05062	-0.972861	-2.34642
-1.01133	-0.411216	-0.142961	-0.277158	-1.40382	-2.35581	-0.809802	0.567357	-0.984931	-1.84825	5.00303	3.10244	-3.75271	-3.62219	1.38003	2.02203	-2.34233	-1.99767	2.17431	2.73311
-2.09808	-0.237202	-2.62685	0.453097	0.431196	0.98806	1.5667	2.07153	-0.594747	0.663321	0.755435	2.54436	1.34178	0.477425	2.20489	1.5641	-1.02967	-0.614814	1.82257	2.45101

## Sheet: N400(200ms SOA)
Cz Congruent-Positive	Cz Congruent-Negative	Cz Incongruent-Positive	Cz Incongruent-Negative	C3 Congruent-Positive	C3 Congruent-Negative	C3 Incongruent-Positive	C3 Incongruent-Negative	C4 Congruent-Positive	C4 Congruent-Negative	C4 Incongruent-Positive	C4 Incongruent-Negative	Pz Congruent-Positive	Pz Congruent-Negative	Pz Incongruent-Positive	Pz Incongruent-Negative	CPz Congruent-Positive	CPz Congruent-Negative	CPz Incongruent-Positive	CPz Incongruent-Negative	CP3 Congruent-Positive	CP3 Congruent-Negative	CP3 Incongruent-Positive	CP3 Incongruent-Negative	CP4 Congruent-Positive	CP4 Congruent-Negative	CP4 Incongruent-Positive	CP4 Incongruent-Negative	P3 Congruent-Positive	P3 Congruent-Negative	P3 Incongruent-Positive	P3 Incongruent-Negative	P4 Congruent-Positive	P4 Congruent-Negative	P4 Incongruent-Positive	P4 Incongruent-Negative
-0.425985	2.14847	1.24015	1.20892	1.20439	1.81557	1.31537	-0.175667	-2.5153	-1.2896	-0.901765	-0.27425	-1.60962	-0.823064	-1.25794	-2.6815	-1.16386	0.329677	1.22919	2.60103	-0.383257	-0.889839	1.11206	0.51575	0.443484	-1.1346	-0.055661	-0.754917	-2.13114	-0.686451	-2.56485	-0.111167	0.735681	0.862258	-0.399706	-0.119834
-1.87433	-0.100167	-0.062197	-1.01116	1.64217	-0.472	0.038182	-3.16795	1.4345	0.85025	0.975227	-3.98643	2.24267	3.50633	3.94318	2.59634	-1.42658	0.775	1.93962	-3.33893	2.73717	0.3785	1.13258	-3.0967	2.56408	3.54842	1.3353	1.16295	2.44542	2.88583	3.44773	3.19464	2.46883	2.55725	2.78326	2.0742
-1.5355	-0.06454	-0.8225	-0.587	-0.0695	0.932303	0.111136	2.304	0.684357	1.13803	0.665909	1.05314	-0.660786	0.799276	1.04333	0.7045	-1.60193	1.12592	-0.562121	0.580143	0.709929	0.497303	3.35704	-0.459429	1.25329	1.81724	1.35591	1.63779	-0.431786	0.682566	1.65664	1.85684	0.568357	1.5346	1.01803	0.196429
1.02608	4.79521	4.6275	3.525	-1.57025	4.33427	0.226471	2.49793	2.69008	6.51736	3.85066	4.82593	3.69925	4.7165	2.13742	1.32121	3.75467	7.01635	3.03424	3.20957	-0.91775	4.07157	-0.357647	2.0085	3.54042	5.856	3.39493	4.83564	0.852333	1.95264	-1.20324	-1.17921	4.29525	-1.13809	1.81227	-1.81707
-2.18236	1.07393	-0.763542	-1.41644	-0.777222	-1.14271	-1.28604	-0.842803	0.045625	1.58721	0.744514	3.19258	-1.40312	0.821786	2.99555	2.77333	-0.240972	1.3	2.37743	0.885	-1.48687	0.015929	0.772083	-0.262955	-0.009097	2.28107	2.79667	1.26795	-0.052153	0.148143	1.12611	-1.59932	-0.389514	-1.23786	1.43424	0.673561
-2.65772	-1.88743	1.4697	-0.97947	-0.537353	0.579583	3.25939	0.310227	-2.54794	0.089653	0.869706	-0.187273	-3.88265	-2.41535	0.348864	-3.25297	-1.71375	-2.22785	-0.4875	-1.44144	-0.563162	1.22139	3.71409	1.41599	-1.5875	0.094931	0.627427	-0.058864	-1.63824	-0.735278	0.231061	-0.481061	-4.59662	-0.038333	0.241061	-3.29258
-0.267071	3.30611	2.55926	4.315	4.68157	6.00014	2.45471	4.03701	1.91521	3.90757	1.43316	4.5034	5.42706	5.43607	3.82992	2.47357	5.46793	6.28229	6.64625	8.08729	6.60564	6.07437	5.33427	3.7616	4.751	4.14671	8.36706	8.01035	4.20643	2.93757	2.56978	-0.409236	3.65664	3.17104	2.8575	3.36778
0.28947	0.973951	1.60556	-3.01523	1.94422	2.17083	2.27319	0.614141	-0.416364	-1.05589	0.763472	-5.10282	-0.018182	-1.14814	0.101875	-2.80594	-0.220606	0.485968	1.32403	-1.19782	1.59078	0.978871	2.80687	-2.84788	1.05151	-1.27411	0.942153	-3.97461	1.856	1.53798	0.937014	-4.54613	-1.19734	-3.07274	-0.758786	-8.30046
-1.06033	0.237237	0.860856	-1.79809	-1.17743	-1.9421	0.68375	-1.69243	-2.18908	-1.5254	-0.034276	-1.59342	-0.237434	0.130263	1.9425	-0.460526	1.14375	1.71467	2.41697	-0.927105	-0.764211	-2.32053	-0.395987	-2.68276	-2.40467	-1.0225	-0.247566	-1.84441	-2.20842	-2.94513	-2.52618	-3.49711	-2.86704	-1.71711	-3.12664	-3.98961
0.795	0.689231	0.77359	1.05218	0.324615	-0.185256	0.696987	-0.019936	0.19891	1.98635	0.315064	1.25686	1.78679	1.78596	1.33	1.13891	2.7334	2.60269	2.6132	2.69186	1.13231	0.738333	1.33474	0.272372	1.67449	4.43647	2.21346	3.74256	0.593462	0.699936	0.597692	-0.035449	4.32776	3.6659	1.45455	3.50962
-4.46441	-2.04649	-4.01141	-4.19958	1.42243	0.58973	0.196795	0.521458	-0.877171	0.808041	-0.79641	-0.132639	4.61369	4.32784	5.84109	3.82694	1.29092	3.78115	1.48686	1.51493	2.8198	1.57966	2.23622	1.50236	1.88289	2.93993	1.34769	2.52222	5.05836	2.2452	4.42756	4.33195	3.47993	3.41297	4.06891	4.8216
3.24822	5.80118	4.32602	5.00038	6.70796	4.19316	5.31551	4.65167	5.68335	6.82165	5.75955	5.77878	-0.993684	1.59954	1.52	2.08192	4.19289	6.05691	4.98724	6.88141	5.79882	5.43401	6.30211	5.66795	2.51513	3.97678	3.96878	3.8334	-0.129605	1.62618	2.22808	2.56526	-3.84572	-1.65441	-1.67224	-2.36058
-0.234231	-2.44391	-0.197628	-0.54804	2.52667	2.62635	0.68782	2.44769	4.79545	1.53891	2.81423	3.19744	-1.64449	-0.14391	1.16647	-3.18346	3.95904	3.54865	2.96141	1.64051	0.055	0.294038	-0.459872	-0.794679	0.531731	0.400128	0.120577	-0.219615	-6.76648	-4.93782	-6.76904	-7.18333	-7.44193	-6.37449	-6.92763	-7.36526
1.05724	2.4827	1.38479	2.2675	0.742692	2.57165	-0.143472	2.59763	3.67833	2.94342	2.18243	1.19763	3.31132	4.71895	5.29007	3.03204	5.5315	9.3336	7.05008	9.61861	2.07647	3.69513	3.09034	1.70349	2.1904	2.94086	2.3777	1.80125	0.662961	2.53665	2.84993	0.642095	2.89352	1.99838	2.23882	1.72197
-5.27217	-4.17713	-2.39333	-4.04037	-1.38145	-3.6025	-0.516282	-3.29294	-1.92553	0.332875	-0.545705	-0.160062	1.16151	1.22731	0.955192	0.4935	-1.22026	-0.876687	-0.032821	-1.30731	-1.28401	-3.14812	0.010769	-1.07575	-0.776316	0.724313	0.642244	1.12656	1.62599	0.096875	0.421282	0.130625	1.10835	1.001	0.749487	1.27556
-1.08257	-0.888487	-0.633676	-0.273194	0.895068	0.326053	-0.223897	0.227639	0.799459	0.032105	0.135588	0.744514	1.33797	1.26763	1.35125	2.34396	1.43169	1.57461	1.24331	2.06889	0.394797	0.51329	0.159779	0.619931	2.04885	0.27625	1.03272	1.79771	0.250811	0.670197	0.469926	0.860903	2.49412	1.1775	0.957721	2.36486
-11.0314	3.82231	3.3015	4.5144	-8.5725	-9.582	-2.76613	-6.32537	4.04544	10.2129	5.58417	9.5	4.25685	-4.39524	-2.59339	-2.2175	-6.43022	4.7858	4.4931	5.25558	0.117223	4.48939	4.96323	0.822046	4.39935	3.88621	6.70822	2.29087	6.3185	1.30961	4.96643	-9.79562	1.70625	-3.626	0.745333	-2.65355
2.45192	0.196689	4.926	1.99641	1.05519	-1.52095	2.13912	-0.655449	3.41474	0.949189	1.68938	2.07545	0.283974	0.487095	2.09638	1.4109	3.34321	4.16437	5.42019	3.29788	1.11814	1.08412	2.52125	0.289038	0.323846	5.12804	3.25263	1.88066	-1.96032	-1.46892	-2.0316	-2.34218	-1.49436	-0.632568	-0.252875	-1.21789
-1.79724	-2.50765	-1.58222	-1.39143	-0.768224	-0.402426	-0.4	-0.196357	-1.52875	-1.15066	-0.879722	-0.496143	-3.28434	-2.97566	-2.88236	-2.40493	-3.03368	-0.443088	-2.0784	-2.975	-1.1	-0.501471	0.465625	-0.487279	-1.70441	-0.321765	-2.70236	-1.74729	-1.67632	-2.38382	-1.25632	-0.714857	-2.90493	-3.14272	-3.5509	-2.30057
3.15531	4.25506	3.75794	3.22987	2.28656	0.051513	1.40863	0.348158	3.08681	3.55408	3.62487	3.42546	4.48088	5.01329	2.94894	3.66592	3.53062	5.62572	4.47762	3.04349	0.298625	1.1102	1.07675	1.00757	3.90462	5.24908	3.00731	3.21711	-0.932688	-0.460329	-1.16181	-0.687237	0.85125	2.77585	1.9635	2.54421

## Sheet: N400(800ms SOA)
Cz Congruent-Positive	Cz Congruent-Negative	Cz Incongruent-Positive	Cz Incongruent-Negative	C3 Congruent-Positive	C3 Congruent-Negative	C3 Incongruent-Positive	C3 Incongruent-Negative	C4 Congruent-Positive	C4 Congruent-Negative	C4 Incongruent-Positive	C4 Incongruent-Negative	Pz Congruent-Positive	Pz Congruent-Negative	Pz Incongruent-Positive	Pz Incongruent-Negative	CPz Congruent-Positive	CPz Congruent-Negative	CPz Incongruent-Positive	CPz Incongruent-Negative	CP3 Congruent-Positive	CP3 Congruent-Negative	CP3 Incongruent-Positive	CP3 Incongruent-Negative	CP4 Congruent-Positive	CP4 Congruent-Negative	CP4 Incongruent-Positive	CP4 Incongruent-Negative	P3 Congruent-Positive	P3 Congruent-Negative	P3 Incongruent-Positive	P3 Incongruent-Negative	P4 Congruent-Positive	P4 Congruent-Negative	P4 Incongruent-Positive	P4 Incongruent-Negative
-3.73151	-3.98257	-5.37893	-4.38586	-2.14362	-2.21693	-3.19914	-2.91729	-1.00605	-1.25229	0.796429	-1.31464	2.58355	-0.948643	-2.74564	-1.84593	0.539211	-1.534	-2.27171	-2.06579	-1.19375	-2.67607	-4.72421	-2.36686	-2.75434	-1.243	-3.06907	-1.50607	-0.998355	-3.22564	-6.33772	-3.45479	-1.09717	-2.47779	-4.535	-3.61943
-6.10662	-6.3373	-7.32446	-4.83014	0.051149	-0.81223	-2.52284	1.24728	0.720743	-0.342635	-1.05149	1.068	1.04115	2.93797	0.942365	3.091	1.44101	1.04818	-0.735135	1.60771	3.34953	2.70243	0.392432	3.59564	1.78426	0.873513	0.478244	0.030072	3.72628	5.09311	6.02372	6.49143	1.17811	1.94189	2.53811	2.56029
-8.13576	-5.46013	-6.18257	-7.10008	-3.57682	-0.482895	-5.04028	-1.85462	-1.24485	-2.1877	-1.68611	-2.23114	3.23591	-0.050461	-0.894028	0.882348	-2.18765	-2.78539	-5.43278	-2.81371	-1.52992	-0.946711	-3.58986	-1.46295	0.894924	-0.507632	-0.951667	0.097046	1.08705	0.684868	-1.3166	0.240682	1.26947	0.736579	-0.53375	2.77068
2.46611	3.03276	6.36959	3.17074	-0.129595	0.519936	2.77845	2.76184	-3.08079	-1.88372	-2.3027	-4.91289	7.28222	7.23654	12.3768	9.38027	4.64603	0.815641	9.99081	4.52408	1.78	2.4582	5.24453	4.73533	2.25974	1.58609	4.25041	1.96398	5.39054	5.28179	9.96176	8.19585	3.95199	0.917949	5.13196	3.81596
-6.50545	-5.82045	-5.28388	-4.13108	-5.69301	-2.93647	-4.79975	-2.32135	-1.69365	-4.09917	-1.86456	-2.31534	-2.835	-3.61974	-2.42725	-1.76149	-4.27365	-3.92795	-3.15681	-2.38953	-5.49071	-4.11327	-3.56612	-1.51263	-3.55212	-3.74064	-1.28544	-1.85338	-3.18397	-2.805	-2.21531	-2.11959	0.264679	-1.69151	-0.448688	-1.80514
0.70475	0.29921	1.76388	-0.270687	0.800875	-0.34625	1.11925	-0.453313	1.61775	0.25875	1.15369	0.190125	2.11481	2.54895	2.10175	3.54612	2.6445	2.8802	2.67769	2.22356	2.80169	1.6604	3.05138	1.06206	3.25231	3.21803	2.42212	1.43425	2.63287	2.54901	2.20606	2.32987	4.98488	5.48066	5.32419	7.13419
0.025946	-1.84736	-1.32231	-1.66378	2.80601	-0.051419	-2.02537	0.042115	1.63284	-1.89615	0.445375	-0.151282	-0.552905	1.8923	-1.69275	-1.84282	-0.416689	-0.456013	-2.04231	-2.12808	-0.392027	2.20757	-1.99644	0.007628	-1.30453	-0.392905	-0.832875	-1.19301	0.345135	2.87473	-2.44894	-2.44901	-2.80392	-0.871689	-2.29931	-2.07878
-0.604487	-0.782222	-0.018108	-2.81388	0.16532	-1.57681	1.43284	-0.670526	0.553462	-1.34743	1.37358	0.044671	4.34301	5.68007	5.13642	5.86586	3.37853	3.69653	3.48527	3.78217	1.56045	0.315833	3.53189	0.703355	0.446859	1.05208	0.543514	1.3923	0.976538	1.44521	1.71939	0.932039	-0.271667	0.924236	0.605743	2.10908
-7.01404	-2.98827	-3.85324	-1.57528	-3.65213	-0.207308	0.254118	0.309722	-0.560294	-0.449615	1.02948	1.40375	2.32706	1.61365	2.88147	4.26403	-1.84669	0.025385	0.816691	2.98785	-0.240956	0.823526	0.816544	0.842639	3.5086	2.33308	4.44022	2.77583	1.55787	0.556579	3.19985	2.34403	5.14934	4.78417	4.40155	6.1143
-0.781465	1.33328	-1.05279	-1.1474	1.10388	3.39784	-0.862212	5.64096	0.202414	2.21931	1.28942	0.839712	1.47129	0.964553	-4.69913	-0.173078	0.042759	0.658879	-2.19913	0.433846	-0.608966	0.063362	-0.916538	0.266731	-0.419483	0.826964	-1.06375	0.309327	-3.35345	-5.7375	-5.72933	-4.65933	-3.2619	-4.28439	-6.1299	-4.77798
-6.57709	-8.15486	-9.87929	2.66766	4.57146	0.877973	0.340203	3.14106	-1.42723	-3.40204	-7.68452	-2.84596	0.304072	5.87557	1.14632	4.355	-1.11979	2.31957	-4.82527	3.84282	2.96118	3.66419	2.56662	8.67114	1.75321	7.41222	-1.04055	4.89917	0.022778	4.05214	0.025625	8.77535	9.74647	11.4818	7.51259	10.9544
-0.384667	1.60241	2.24813	1.18948	0.578583	-0.188103	-0.720936	0.368125	0.751917	1.67112	3.91554	1.72271	-1.7375	-1.10854	3.22812	-0.016458	1.4915	1.16397	5.03484	2.4949	2.71975	1.97474	2.18055	0.975208	0.813	1.30328	4.53383	1.69229	1.07367	0.451293	2.51953	-0.59875	-1.074	-0.123535	3.74782	-1.62625
0.109551	0.29109	-3.4318	3.07641	-1.49865	-0.684359	-2.17269	2.24404	0.629808	-1.38564	0.738782	1.50814	1.91032	0.631859	0.629744	1.73212	-0.799936	2.14744	-2.35654	2.07282	-0.664808	-0.389615	-0.844679	3.40269	1.33699	0.760641	-0.488269	1.28833	0.783462	1.34295	0.305128	2.54199	2.15391	-0.123141	-0.722051	0.676603
1.38079	-2.57156	-0.3025	0.898875	-0.606777	-1.05206	-1.13079	2.20262	1.90757	1.10238	1.09915	0.244937	2.45296	0.917938	2.72085	4.418	0.503881	-0.579167	1.81642	1.23641	2.31895	-0.536937	0.382632	2.545	1.80743	1.20388	1.40165	4.60656	2.89822	-1.32556	0.815592	3.95437	2.80388	0.147312	0.243092	2.30206
-7.1905	-5.28069	-7.7359	-7.02013	-0.870312	-2.81688	-1.94641	-4.59256	-2.92362	-1.15431	-3.6334	-1.28083	2.37337	2.273	0.178141	0.950449	-2.72406	-2.43775	-3.3982	-2.44385	1.17	-0.77825	-1.46763	-3.25308	-2.90919	-1.4615	-2.21205	0.331026	1.42025	0.688375	1.37359	0.450961	2.28381	1.79675	0.972051	1.1066
-0.674625	-0.800156	-0.422692	-1.73697	-1.38281	-1.0843	-0.854872	-1.08276	0.063312	-0.191953	0.919679	-1.20717	3.11287	1.94789	1.93596	3.18	1.84081	1.10891	1.34865	1.50059	-0.941625	-1.0493	-0.611474	0.218289	1.85356	0.273437	1.55289	0.317961	1.27219	0.842422	0.161602	1.70829	2.57044	1.90383	1.83987	3.11329
3.18099	0.913783	2.11699	1.43859	0.66921	1.25351	1.06096	3.42878	0.961579	2.12007	1.99109	2.20692	2.52809	3.9098	3.15442	3.89186	6.38868	7.53304	7.28455	6.20904	1.5702	2.31284	2.06724	3.52878	2.32053	2.93013	0.654102	2.87763	-2.6677	-1.06743	-2.66134	-1.50711	0.282697	-0.216284	0.120513	0.095897
2.35481	-1.62743	-0.337986	-2.43667	5.62103	4.74311	4.91118	6.55166	-0.790448	-1.62581	-1.46785	1.27632	-0.905641	-4.9604	-1.30944	-2.94618	1.95551	-1.64297	1.79778	0.41625	4.18064	4.07291	3.89868	3.67826	-1.1834	-2.81757	-1.42396	-0.204514	0.286346	-1.69696	0.646736	-0.081805	-5.61167	-7.23115	-3.97257	-6.46007
1.91027	1.80669	-0.2625	-0.241323	-2.44646	0.377574	-2.98667	-0.541858	5.54167	4.63292	2.26838	1.64779	2.933	-2.52804	1.57508	0.259687	3.22153	0.719138	0.904697	-0.428983	0.851111	-1.36662	-1.2041	-1.70007	4.11552	0.968195	0.091894	1.48272	-0.637593	-2.79815	1.31945	-0.700083	1.61243	-0.161111	1.32014	-1.61814
-6.80743	-3.47326	-5.54212	-3.16699	-2.42736	-0.252576	-3.58576	-1.53088	-2.37667	0.176136	-2.6575	0.180515	-7.24271	-1.64144	-1.05174	-2.14993	-7.01049	-3.39947	-4.8353	-1.08912	-2.64125	-1.22833	-2.3825	1.25743	-4.02333	-2.31917	-4.00311	1.72978	-0.110972	0.900151	0.453258	0.640074	-4.12069	-3.2097	-2.41811	-1.63632
